# Supplementary material for: Building Consensus on the Point-of-Care Ultrasound Skills Required for Effective Healthcare Service Delivery at District Hospitals in South Africa: A Delphi Study
Source: Int J Environ Res Public Health. 2023 Nov 30;20(23):7126. doi: 10.3390/ijerph20237126 (PMC10705875; doi:10.3390/ijerph20237126)
Supplement: Supplementary file 1 [file ijerph-20-07126-s001.zip]

Archive with 3 entries (3 files):
- Application of the CREDES checklist for Delphi studies.pdf
- Supplementary Material 1- Starting Questionairre.csv
- Supplementary material 2 - expert consensus on all skillsets.pdf
